# Supplementary material for: Healthy Diet, Polygenic Risk Score, and Upper Gastrointestinal Cancer Risk: A Prospective Study from UK Biobank
Source: Nutrients. 2023 Mar 10;15(6):1344. doi: 10.3390/nu15061344 (PMC10054787; doi:10.3390/nu15061344)
Supplement: Supplementary file 1 [file nutrients-15-01344-s001.zip]

Archive with 1 entries (1 files):
- nutrients-2258523-supplementary.pdf
